# Supplementary material for: Range Dynamics of the Moss Pohlia cruda in Italy Under Different Climate Change Scenarios
Source: Plants (Basel). 2025 Nov 28;14(23):3640. doi: 10.3390/plants14233640 (PMC12693797; doi:10.3390/plants14233640)
Supplement: Supplementary file 1 [file plants-14-03640-s001.zip]

Archive with 1 entries (1 files):
- plants-4000102-supplementary.xlsx
