# Supplementary material for: Range Dynamics of the Moss Pohlia cruda in Italy Under Different Climate Change Scenarios
Source: Plants (Basel). 2025 Nov 28;14(23):3640. doi: 10.3390/plants14233640 (PMC12693797; doi:10.3390/plants14233640)
Supplement: Supplementary file 1 [file plants-14-03640-s001.zip › plants-4000102-supplementary.xlsx]

## Sheet: References
Region	Reference
Aosta Valley	Miserere, L.; Christille, C.; Vanacore Falco, I. Contributo alla conoscenza briologica della Valle d’Aosta. Rev Valdôtaine , Hist Nat., 2015, 69:41-59.
Aosta Valley	Schumacker, R.; Soldán, Z.; Aleffi, M.; Miserere, L. The bryophyte flora of the Gran Paradiso National Park (Aosta Valley and Piedmont, Italy) and its immediate surroundings: a synthesis. Lejeunia 1999, 160:1-107.
Aosta Valley	Tosco, U. Catalogo floristico del Parco Nazionale del Gran Paradiso. Prima parte: tallofite, briofite, pteridofite. Webbia 1973. 28:227-322.
Aosta Valley	Miserere, L; Buffa, G.; Geissler P. Contributo alla conoscenza briologica delle zone umide del Parco Naturale Regionale del Mont Avic. Rev Valdôtaine Hist Nat., 1996, 50:143-161.
Aosta Valley	Miserere, L.; Buffa, G.; Piervittori, R. Contributo alla conoscenza briologica della Valle di Champorcher (Aosta). Inform Bot Ital., 1995, 27:135-143.
Aosta Valley	Buffa, G.; Miserere, L. La brioflora delle rupi serpentiniche e gneissiche (Parco Naturale Regionale del M. Avic, Parco Nazionale del Gran Paradiso). Rev Valdôtaine, 2004, Hist Nat. 58:7-20.
Aosta Valley	Schumacker, R.; Soldán, Z.; New survey of the bryophyte flora of the Gran Paradiso National Park and its immediate surroundings. Preliminary results. Ibex JME, 1997 4:33-48.
Trentino-Alto Adige	Tacchi, R. Analisi del patrimonio naturale nelle Aree Protette: monitoraggio della diversità briofitica nella Riserva naturale “Montagna di Torricchio”. Inform Bot Ital. 2006, 38:166-171.
Trentino-Alto Adige	Mair, P.; Schäfer-Verwimp, A.; Kiebacher, Th.; Stix,S.; Verwimp, I. Mooserhebungen (Bryophyta) in den LTSER-Untersuchungsflächen in Matsch (Südtirol, Italien) im Rahmen der Forschungswoche 2016. Gredleriana, 2017, 17:115-127.
Trentino Alto Adige	Spitale, D. The bryophytes of the spruce forests of South Tyrol: species list, distribution and ecology. Gredleriana, 2015, 15:5-16.
Trentino Alto Adige	Tacchi,R. Un itinerario naturalistico per la conoscenza delle briofite in Val di Rabbi (Parco Nazionale dello Stelvio). Coll Phytosoc. 2013, XXIX:673-688.
Trentino-Alto Adige	Kiebacher, T.; Mair, P. Nachtrag zum Tag der Artenvielfalt 2011 im Münstertal. Liste der in der Gemeinde Taufers i. M. (Südtirol, Italien) nachgewiesenen Moosarten (Bryophyta). Gredleriana, 2015, 15:113-115.
Trentino-Alto Adige	Aleffi, M. personal communication
Trentino-Alto Adige	Wilhalm, T. Tag der Artenvielfalt 2019 in Altprags (Gemeinde Prags, Südtirol, Italien). Gredleriana, 2020, 020: 119 - 157.
Trentino-Alto Adige	Hofbauer, W.K.; Dickson, J.H. Mosses and liverworts of Tyrol. Especially those connected to the Iceman. Alpine Forschungsstelle Obergugl. 2020, 5:1–236. Innsbruck University Press.
Trentino-Alto Adige	Aleffi, M. personal communication
Trentino-Alto Adige	Düll-Wunder, B. Die Moosvorkommen am Schlern (Südtirol, Italien) (bearbeitet im Rahmen des Projektes “Habitat Schlern/Sciliar”). Gredleriana, 2008, 8:95-124.
Trentino-Alto Adige	Aleffi, M.; Schumacker, R.; Tacchi, R. Contributo alla conoscenza della flora briologica del Trentino: il Bosco Welsperg (Parco Naturale Paneveggio-Pale di San Martino) con una nota sulla Radula visianica C. Massal. Braun-Blanquetia, 2004, 34:87-94.
Trentino-Alto Adige	Aleffi, M.; Cortini Pedrotti, C. Contributo alla Flora Briologica del Gruppo del Monte Bondone (Trentino-Alto Adige). Inform Bot Ital. 1996 28(2):161-170.
Trentino-Alto Adige	Gerdol, R.; Tomaselli, M., Boiti, I. Bryophyte flora and vegetation of the glaciokarst plains in the Dolomites (S. Alps, Italy). J Bryol. 1991, 16:413-427.
Veneto	Gerdol, R.; Tomaselli, M.; Boiti, I. Bryophyte flora and vegetation of the glaciokarst plains in the Dolomites (S. Alps, Italy). J Bryol. 1991, 16:413-427.
Veneto	Scortegagna, S. Flora briologica degli Altopiani di Asiago, Vezzena e Luserna (Prealpi Venete, province di Trento e Vicenza - NE Italia). Natura Vicentina, 2018, 21:5–29.
Piedmont	Miserere, L.; Brusa G. Rhabdoweisia crenulata (Mitt.) H. Jamenson new to Italy. Cryptogamie, Bryologie, 2003, 24(1):53-57.
Piedmont	Aleffi, M. personal communication
Piedmont	Schumacker, R.; Soldán, Z.; New survey of the bryophyte flora of the Gran Paradiso National Park and its immediate surroundings. Preliminary results. Ibex JME. 1997, 4:33-48.
Piedmont	Saatkamp, A.; Aleffi, M.; De Biaggi, M.; Delhaye, S.; Dentant, C.; Désamoré, A.; Frahm, J.P.; Hébrard, J.P.; Laenen,B.; Leccia, M.F. et al. Bryophytes du Parc national du Mercantour: méthodes et resultats de la campagne d’inventaires ATBI+M. Biocosme Mésogéen, 2010 28(2):33-50.
Piedmont	Aleffi, M.; Barbo, M.; Bertani, G.; Bonini, I.; Buffa, G.; Carratello, A.; Cogoni, A.; Flore, F.; Miserere, L.; Perego, S. et al. Contributo alla conoscenza briologica della Valle Stura di Demonte (Alpi Occidentali, Piemonte, Italia). Boll Mus Reg Sci Nat Torino, 2004, 21(1):227-248.
Piedmont	Aleffi, M.; Miserere, L.;Tacchi; R.. Bryophytes from the wet areas of the Maritime Alps and their use as indicators of anthropic impact. Fl Medit., 2018, 28:165-177.
Piedmont	Schumacker, R.; Soldán, Z.; Aleffi, M.; Miserere, L. The bryophyte flora of the Gran Paradiso National Park (Aosta Valley and Piedmont, Italy) and its immediate surroundings: a synthesis. Lejeunia, 1999 160:1-107.
Lombardy	Zavagno, F. Sviluppo di metodologie applicate allo studio della vegetazione: un esempio nelle Alpi Orobie Valtellinesi (Valli del Bitto e Val Belviso). Il Naturalista Valtellinese - Atti Mus Civ St Nat Morbegno, 2007 18:17-57.
Friuli-Venezia Giulia	Tosco, U. Contributi alla conoscenza della flora briologica carnico-friulana. Biogeographia, 1987, 13:225-284.
Friuli Venezia Giulia	Tretiach, M.; Molaro, C.; Codogno, M.; Vidoni, E. Indagini sulla flora a macrolicheni ed a briofite del Parco. Museo Friulano di Storia Naturale, Udine, 1987, 119-187.
Friuli-Venezia Giulia	Codogno, M.; Di Montegnacco, M.V. Studio Briogeografico dell’Alta Valle del Torre (Prealpi Giulie) Gortania. Atti Museo Friul Storia Nat., 1995, 17:79-105.
Liguria	Aleffi, M. personal communication
Liguria	Aita, L.; Martini, E.; Orsino, F.; Flora e vegetazione dei laghetti delle Agoraie e zone limitrofe (Appennino Ligure orientale) Lav Soc Ital Biogeogr. 1979, 4:163-230.
Emilia-Romagna	Aleffi, M. personal communication
Emilia-Romagna	Velluti, C. Contributo all’analisi fitogeografica dei faggeti e della vegetazione ipsofila del versante padano dell’Appennino settentrionale. Piante vascolari, briofite e licheni. Tesi di Dottorato di Ricerca in “Geobotanica”, VI Ciclo, Università di Pavia, 1993.
Emilia-Romagna	Aleffi, M.; Bonini, I.; Cogoni, A.; Perego, S.; Petraglia, A.; Poponessi, S.; Sguazzin, F.; Puglisi, M. Contribution to the bryological knowledge of the Tuscan-Emilian Apennines (Northern Italy). Italian Botanist, 2020, 9:21-34.
Tuscany	Balderi, F.; Tomaselli, M. Il paesaggio vegetale della conca del Lago Torbido e del Lago Turchino al Monte Rondinaio (Appennino Lucchese-Modenese). III contributo. Nuovo reperto di Woodsia alpina (Bolton) S.F. Gray. Atti Soc Tosc Sci Nat Pisa Mem, 1979, Serie B. 86:253-261.
Tuscany	Cortini Pedrotti, C.; Schumacker, R.; Aleffi, M.; Ferrarini, E. Elenco critico delle briofite delle Alpi Apuane (Toscana, Italia). Bull Soc Roy Sci Liège, 1991, 60(4-5):149-361.
Abruzzo	Hébrard J.P. Aperçu sur la végétation muscinale des montagnes calcaires dans la province italienne des Abruzzes. Rev Bryol Lichénol., 1978, 44:7-45.
Abruzzo	Mastracci, M.; Düll, R. Le raccolte delle escursioni del Congresso Internazionale di Briologia Atti del Congresso Internazionale di Briologia, 1991, p. 93-124.
Abruzzo	Aleffi, M.; Cortini Pedrotti, C.; Schumacker, R. Flora briologica dei Monti della Laga (Italia centrale). Webbia, 1997, 52(1):1-41.
Lazio	Aleffi, M.; Cortini Pedrotti, C.; Schumacker, R. Flora briologica dei Monti della Laga (Italia centrale). Webbia, 1997, 52(1):1-41.
Marche	Aleffi, M.; Cortini Pedrotti, C.; Schumacker, R. Flora briologica dei Monti della Laga (Italia centrale). Webbia, 1997, 52(1):1-41.
Marche	Tacchi, R., Cortini Pedrotti, C., Aleffi, M. Flora briologica delle Riserva naturale “Montagna di Torricchio”. La Riserva naturale di Torricchio, 2006, 12: 25-59.
Molise	Cortini Pedrotti, C.; Aleffi, M. La flora briologica del Gruppo delle Mainarde (Parco Nazionale d’Abruzzo). L’Uomo e l’Ambiente, 1992, 15:36-58.
Campania	Cortini Pedrotti, C.; Aleffi, M.; Esposito, A. Contributo alla flora briologica del Massiccio del Monte Cervati. Inform Bot Ital., 1993, 25(2-3):157-168.
Puglia	Aleffi, M.; Sabovljevic, M.; Tacchi, R. The bryophyte flora of the Gargano Promontory (Apulia, Southeastern Italy). Cryptogamie, Bryologie, 2009. 30(1):67-77.
Calabria	Aleffi, M; Bonini, I.; Carratello, A.; Cogoni, A.; Cortini Pedrotti, C.; Miserere, L.; Prezzavento. A.D.; Privitera, M.;, Puntillo, D.; Sguazzin, F. Contributo alla flora briologica dell’Aspromonte (Calabria). Inform Bot Ital., 2001, 33(1):17-25.
Calabria	Puntillo D. La flora del Bosco di Mavigliano (Montalto Uffugo, Cosenza). 2. Le Briofite. Braun-Blanquetia, 2004, 34:69-78.
Calabria	Brullo, S.; Scelsi, F.; Spampinato, G. La vegetazione dell’Aspromonte. Studio fitosociologico. 2001, Reggio Calabria.
Calabria	Campisi, P.; Dia M.G.; Raimondo, F.M. The bryophytes collected in Calabria (S Italy) during the VIII O.P.T.I.M.A. Iter Mediterraneum. Fl Medit., 2008, 18:551-562.
Calabria	Puglisi, M.; Privitera, M.; Prezzavento, A.D. Moure about the occurence of Didymodon sicculus Cano, Ros, Garcia-Zamora & Guerra (Musci, Pottiaceae) in Italy. Braun-Blanquetia, 2004, 34:47-49.
Sardinia	Cortini Pedrotti, C.; Troiano, R. Contributo alla conoscenza dei muschi della Sardegna. Boll Soc Sarda Sci Nat., 1985, 24:123-147.
Sardinia	Frahm, J.P; Lüth, M.; Van Melick, H. Kommentierte Artenliste der Moose von Sardinien. Arch Bryol., 2008, 31:1-13.
Sardinia	Aleffi, M.; Cogoni, A.; Cortini Pedrotti, C. Contributo alla flora briologica del Massiccio del Gennargentu, territorio di Arzana (Sardegna centro-orientale). Inform Bot Ital., 1995, 27(2-3):201-218
Sicily	Lo Giudice, R.; Privitera M. La flora muscinale della Valle S. Giacomo (Etna). Rev Bryol Lichénol., 1979, 45:453-466.
Sicily	Lo Giudice, R.; Privitera, M. Contributo alla conoscenza della brioflora cavernicola dell’Etna. Arch Bot Biogeogr Ital., 1981, 57:171-192.
Sicily	Raimondo, F.M.; Dia, M.G. Ricerche sulla brioflora delle Madonie. Webbia, 1981, 35:87-131.
Sicily	Lo Giudice, R.; Privitera, M. Sulla brioflora di alcune grotte etnee (Grotta Forcato, Grotta delle Palombe, Grotta dei Ladri). Arch Bot Biogeogr Ital., 1983, 59:137-157.
Sicily	Privitera, M., Puglisi, M. Flora briofitica e qualità dell’aria in alcune leccete dell’area iblea (Sicilia sud-orientale). Boll Acc Gioiena Sci Nat., 1994, 27:229-239.
Sicily	Privitera, M.; Puglisi M. La vegetazione briofitica dell’Etna (Sicilia, Italia). Braun-Blanquetia, 1996, 19:1-59.
Sicily	Privitera, M., Puglisi. M. Noteworthy orophilous mosses from Mount Etna (Sicily). Bocconea, 1997, 5(2):905-911.
Sicily	Privitera, M.; Puglisi, M. Some interesting records for the italian moss flora. Cryptogamie, Bryol., 2002, 23(2):171-179.
Sicily	Aiello, P.; Dia, M.G. Contributo alla briologia dei Monti Sicani (Sicilia occidentale). Braun-Blanquetia, 2004, 34:29-43.
Sicily	Lo Giudice, R.; Gueli, L.; Polizzi, M.D. Ricerche biogeografiche ed ecologiche sulla brioflora dei Monti Nebrodi (Sicilia settentrionale). Braun-Blanquetia, 2004, 34:143-155.
Sicily	Düll, R. Check-list of the bryophytes collected during Iter Mediterraneum III. Bocconea, 2004, 17:239-274.
Sicily	Puglisi, M.; Cataldo, D. A comparative study on the bryophyte and lichen flora for monitoring the conservation status of protected areas of Sicily (Italy). Nova Hedwigia, 2019, 109(3-4):321-343.
Sicily	Puglisi, M.; Spampinato, G.; Privitera, M. Bryophyte diversity of the montane streams in the Mediterranean region: a study on of the Aspromonte massif (Southern Italy). Nova Hedwigia, 2021. 112(3–4):359–374.
